# Supplementary material for: A Combination of Alectinib and DNA-Demethylating Agents Synergistically Inhibits Anaplastic-Lymphoma-Kinase-Positive Anaplastic Large-Cell Lymphoma Cell Proliferation
Source: Cancers (Basel). 2023 Oct 21;15(20):5089. doi: 10.3390/cancers15205089 (PMC10605931; doi:10.3390/cancers15205089)
Supplement: Supplementary file 1 [file cancers-15-05089-s001.zip]

Archive with 2 entries (2 files):
- cancers-2402547-File S1.pdf
- cancers-2402547-supplementary figures.pdf
